# Supplementary material for: Environmental DNA method for estimating salamander distribution in headwater streams, and a comparison of water sampling methods
Source: PLoS One. 2017 May 17;12(5):e0176541. doi: 10.1371/journal.pone.0176541 (PMC5435165; doi:10.1371/journal.pone.0176541)
Supplement: S1 File — (XLS) [file pone.0176541.s001.xls]

## Sheet: Sheet1
ITEM TO CHECK	IMPORTANCE	CHECKLIST
EXPERIMENTAL DESIGN
Definition of experimental and control groups	E	This study performed in the field, and was not including experiment.
Number within each group	E	This study performed in the field, and was not including experiment.
Assay carried out by core lab or investigator's lab?	D	Investigator's Lab
Acknowledgement of authors' contributions	D	Yes
SAMPLE
Description	E	Field survey for the species in high mountain streams
Volume/mass of sample processed	D	1L or 5L from surface stream water
Microdissection or macrodissection	E	N/A
Processing procedure	E	We collected a 1-L or 5-Lwater sample for eDNA analysis from the streams in Japan from May to Oct. 2015.Each water sample was ﬁltered using GF/F glass ﬁlters (mesh size: ~0.7 μm, GE Healthcare Japan, Tokyo, Japan). The filters were stored at –20 °C until DNA extraction. The captured DNA was collected from each filter by centrifuge using Salivette tube (Sarstedt, Nümbrecht, Germany) and extracted …
If frozen - how and how quickly?	E	N/A
If fixed - with what, how quickly?	E	N/A
Sample storage conditions and duration (especially for FFPE samples)	E	All concentrated samples were stored in 1.5-mL microtubes at –25°C.
NUCLEIC ACID EXTRACTION
Procedure and/or instrumentation	E	We used DNeasy blood and tissue kit (Qiagen, Hilden, Germany).
Name of kit and details of any modifications	E	We used DNeasy blood and tissue kit following the manufacturer's instructions.
Source of additional reagents used	D	N/A
Details of DNase or RNAse treatment	E	N/A
Contamination assessment (DNA or RNA)	E	Not Checked
Nucleic acid quantification	E	Quantification was performed using a Q5000 spectrophotometer (Tomy Degital Biology Co. Ltd., Tokyo, Japan) following the manufacturer's instructions.
Instrument and method	E
Purity (A260/A280)	D
Yield	D
RNA integrity method/instrument	E	N/A
RIN/RQI or Cq of 3' and 5' transcripts	E	N/A
Electrophoresis traces	D	N/A
Inhibition testing (Cq dilutions, spike or other)	E	Not Checked
REVERSE TRANSCRIPTION
Complete reaction conditions	E	N/A
Amount of RNA and reaction volume	E	N/A
Priming oligonucleotide (if using GSP) and concentration	E	N/A
Reverse transcriptase and concentration	E	N/A
Temperature and time	E	N/A
Manufacturer of reagents and catalogue numbers	D	N/A
Cqs with and without RT	D*	N/A
Storage conditions of cDNA	D	N/A
qPCR TARGET INFORMATION
If multiplex, efficiency and LOD of each assay.	E	N/A
Sequence accession number	E	Accession number is AY915971.
Location of amplicon	D	N/A
Amplicon length	E	123 bp
In silico specificity screen (BLAST, etc)	E	The in silico specificity screen was performed using Primer-BLAST. As a result, 1 of 9274 hits were sequences of Onychodactylus japonicus. we did not found any stream species in the hits.
Pseudogenes, retropseudogenes or other homologs?	D	Not Found
Sequence alignment	D	N/A
Secondary structure analysis of amplicon	D	Not Checked
Location of each primer by exon or intron (if applicable)	E	N/A
What splice variants are targeted?	E	N/A
qPCR OLIGONUCLEOTIDES
Primer sequences	E	Ony-j_12S_F (5’-GGTGGGTTCTCAGTAGACAATGC-3’) Ony-j_12S_R (5’-GGCGGCAATAACAAATGGTAGT-3’)
RTPrimerDB Identification Number	D	Not Submitted
Probe sequences	D**	Ony-j_12S_probe (5′-[FAM]-TCCGCCAGATTACTACGAGC-[TAMRA]-3′).
Location and identity of any modifications	E
Manufacturer of oligonucleotides	D	Eurofin
Purification method	D	OPC
qPCR PROTOCOL
Complete reaction conditions	E	Reactions were set up manually in a designated room using designated equipment.
Reaction volume and amount of cDNA/DNA	E	Reaction volume is 10 μL, and amount of DNA is 2 μL
Primer, (probe), Mg++ and dNTP concentrations	E	Each TaqMan reaction contained 900 nM primer and 125 nM TaqMan probe in 1× PCR master mix (TaqMan Environmental master mix 2.0; Applied Biosystems)
Polymerase identity and concentration	E	We used TaqMan Environmental master mix 2.0 following the manufacturer's instructions.
Buffer/kit identity and manufacturer	E	We used TaqMan Environmental master mix 2.0 following the manufacturer's instructions.
Exact chemical constitution of the buffer	D	N/A
Additives (SYBR Green I, DMSO, etc.)	E	N/A
Manufacturer of plates/tubes and catalog number	D	96-Well Piko PCR Plate (White: SPL0961) & Adhesive Sealing Film, Piko PCR Plate Size (ASF0020) (Thermo Fisher Scientific, Waltham, MA USA )
Complete thermocycling parameters	E	2 min at 50°C, 10 min at 95°C, and 55 cycles of 15 s at 95°C and 60 s at 60°C.
Reaction setup (manual/robotic)	D	We performed following the manufacturer's instructions.
Manufacturer of qPCR instrument	E	PikoReal Real-Time PCR system (Thermo Fisher Scientific, Waltham, MA USA )
qPCR VALIDATION
Evidence of optimisation (from gradients)	D	Not Performed
Specificity (gel, sequence, melt, or digest)	E	The specificity of the primer-probe was tested by direct qPCR-amplicon sequence. In addition, we performed in vivo specificity tests using 100-pg per PCR reaction of the extracted DNA from H. kimurae, which was a salamander species inhabiting the study regions with O. japonicus. The works were done by Katano et al. (submitted) in PLOS ONE
For SYBR Green I, Cq of the NTC	E	N/A
Standard curves with slope and y-intercept	E	Slope: (-0.130)−(-0.289) , y-intercept: 7.85−10.71 [Ranges]
PCR efficiency calculated from slope	E	78.45-96.65% (Range)
Confidence interval for PCR efficiency or standard error	D	Not Checked
r2 of standard curve	E	0.985−0.993 (Range)
Linear dynamic range	E	10-10,000
Cq variation at lower limit	E	The positive signals were detected from the two of three wells for one copy template.
Confidence intervals throughout range	D	Not Checked
Evidence for limit of detection	E	Because one copy of the DNA was detected in at least one well in each eight replicate, we defined the limit of detection for the Onychodactylus japonicus DNA as one copy.
If multiplex, efficiency and LOD of each assay.	E	N/A
DATA ANALYSIS
qPCR analysis program (source, version)	E	PikoReal software ver. 2.2.248.601
Cq method determination	E	We performed according to default setting of Software above.
Outlier identification and disposition	E
Results of NTCs	E	Three wells of no-template negative control were adopted in all qPCR assays and showed no amplification.
Justification of number and choice of reference genes	E	N/A
Description of normalisation method	E	We used standard curve methods.
Number and concordance of biological replicates	D	N/A
Number and stage (RT or qPCR) of technical replicates	E	We performed in eight replicate for each qPCR.
Repeatability (intra-assay variation)	E	For each sample, standard deviation (SD) for the Cq variance among replicates has been used to express intra-assay variation. The percentage of the samples with a SD < 1 is 100%.
Reproducibility (inter-assay variation, %CV)	D	Not Checked
Power analysis	D	N/A
Statistical methods for result significance	E	We performed according to default setting of Software above.
Software (source, version)	E	PikoReal software ver. 2.2.248.601
Cq or raw data submission using RDML	D	Not Submitted
