# Supplementary material for: Environmental DNA method for estimating salamander distribution in headwater streams, and a comparison of water sampling methods
Source: PLoS One. 2017 May 17;12(5):e0176541. doi: 10.1371/journal.pone.0176541 (PMC5435165; doi:10.1371/journal.pone.0176541)
Supplement: S1 Table — (XLSX) [file pone.0176541.s002.xlsx]

## Sheet: Data_Fig.1
Site	eDNA_concentration_mL
A-1	13.3306
A-2	5.59787
A-3	3.69857
A-4	0
A-5	0.815804
A-6	1.9669
A-7	1.08882
I-1	0
I-10	56.1642
I-11	0
I-12	0
I-13	0
I-2	18.3515
I-3	0
I-4	0
I-5	0
I-6	0
I-7	1.25774
I-8	0
I-9	4.4489
O1	2.42567
O2	5.00593
O3	0

## Sheet: Surface-stone
Site	eDNA_concentration_mL	Habitat
A-1	13.5174	surface
A-2	13.5174	surface
A-3	71.4593	surface
A-4	71.4593	surface
A-5	4.26442	surface
A-6	49.8409	surface
A-7	49.8409	surface
A-8	15.4385	surface
A-9	44.1335	surface
A-1	1467.59	stone
A-2	13.6135	stone
A-3	5.96107	stone
A-4	112.507	stone
A-5	65.8359	stone
A-6	0	stone
A-7	19.4218	stone
A-8	4.9418	stone
A-9	0	stone

## Sheet: PCR inhibitor
Regional analysis				Comparing water sampling methods
Site	Ct(PCR-inhibitor-test)	DCt(PCR-inhibitor-test)		Site	Ct(PCR-inhibitor-test)	DCt(PCR-inhibitor-test)	Habitat
A-1	25.93	-0.41		A-1	26.46	0.12	stone
A-1	25.78	-0.56		A-1	26.15	-0.19	stone
A-1	26.12	-0.22		A-1	26.34	0	stone
A-1	26.81	0.47		A-1	26.11	-0.23	stone
A-2	26.09	-0.25		A-2	26.07	-0.27	stone
A-2	26.01	-0.33		A-2	26.43	0.09	stone
A-2	26.06	-0.28		A-2	25.91	-0.43	stone
A-2	25.82	-0.52		A-2	25.64	-0.7	stone
A-3	27.07	0.73		A-3	25.76	-0.58	stone
A-3	26.57	0.23		A-3	25.82	-0.52	stone
A-3	27.19	0.85		A-3	26.54	0.2	stone
A-3	26.85	0.51		A-3	26.35	0.01	stone
A-4	26.39	0.05		A-7	25.73	-0.61	stone
A-4	26.63	0.29		A-7	25.83	-0.51	stone
A-4	26.22	-0.12		A-7	25.93	-0.41	stone
A-4	26.06	-0.28		A-7	25.83	-0.51	stone
A-5	26.1	-0.24		A-8	26.46	0.12	stone
A-5	26.07	-0.27		A-8	26.07	-0.27	stone
A-5	26.01	-0.33		A-8	26.94	0.6	stone
A-5	26.03	-0.31		A-8	26.83	0.49	stone
A-7	26.34	-0.2		A-1	27.9	1.56	surface
A-7	28.15	1.61		A-1	26.48	0.14	surface
A-7	26.28	-0.26		A-1	27.09	0.75	surface
A-7	31.69	5.15		A-1	26.28	-0.06	surface
A-7	26.41	-0.13		A-2	26.83	0.49	surface
A-7	27.07	0.53		A-2	26.31	-0.03	surface
A-7	26.03	-0.51		A-2	27.29	0.95	surface
A-7	28.41	1.87		A-2	26.41	0.07	surface
I-1	26.59	0.05		A-3	27.39	1.05	surface
I-1	26.58	0.04		A-3	26.47	0.13	surface
I-1	26.32	-0.22		A-3	28.44	2.1	surface
I-1	26.71	0.17		A-3	26.7	0.36	surface
I-10	26.37	-0.17		A-4	29.63	3.29	surface
I-10	26.06	-0.48		A-4	27.36	1.02	surface
I-10	26.21	-0.33		A-4	31.82	5.48	surface
I-10	25.94	-0.6		A-4	30.53	4.19	surface
I-11	26.43	-0.11		A-5	26.69	0.35	surface
I-11	26.31	-0.23		A-5	26.61	0.27	surface
I-11	26.48	-0.06		A-5	26.5	0.16	surface
I-11	27.41	0.87		A-5	26.14	-0.2	surface
I-12	26.89	0.35		A-6	26.17	-0.17	surface
I-12	26.63	0.09		A-6	26.2	-0.14	surface
I-12	27.52	0.98		A-6	26.36	0.02	surface
I-12	26.25	-0.29		A-6	26.33	-0.01	surface
I-13	26.33	-0.21		A-7	26.35	0.01	surface
I-13	26.4	-0.14		A-7	26.27	-0.07	surface
I-13	26.14	-0.4		A-7	26.95	0.61	surface
I-13	26.16	-0.38		A-7	26.82	0.48	surface
I-14	26.26	-0.28		A-8	27.99	1.65	surface
I-14	28.06	1.52		A-8	27.15	0.81	surface
I-14	26.18	-0.36		A-8	27.83	1.49	surface
I-14	27.41	0.87		A-8	28.05	1.71	surface
I-2	27.3	0.76		A-9	26.44	0.1	surface
I-2	26.75	0.21		A-9	26.48	0.14	surface
I-2	26.32	-0.22		A-9	26.43	0.09	surface
I-2	26.49	-0.05		A-9	26	-0.34	surface
I-3	26.43	-0.11
I-3	26.53	-0.01
I-3	26.51	-0.03
I-3	26.73	0.19
I-4	26.63	0.09
I-4	27.08	0.54
I-4	27.32	0.78
I-4	27.94	1.4
I-5	26.63	0.09
I-5	26.3	-0.24
I-5	26.48	-0.06
I-5	26.27	-0.27
I-6	26.5	-0.04
I-6	26.42	-0.12
I-6	26.4	-0.14
I-6	26.6	0.06
I-7	26.36	-0.18
I-7	26.52	-0.02
I-7	26.62	0.08
I-7	26.4	-0.14
I-8	26.75	0.21
I-8	26.54	0
I-8	26.85	0.31
I-8	27.05	0.51
I-9	26.68	0.14
I-9	26.06	-0.48
I-9	26.34	-0.2
I-9	25.97	-0.57
O-1	26.38	-0.16
O-1	26.29	-0.25
O-1	25.87	-0.67
O-1	26.25	-0.29
O-2	26.4	-0.14
O-2	26.15	-0.39
O-2	26.02	-0.52
O-2	26.23	-0.31
O-3	26.49	-0.05
O-3	26.45	-0.09
O-3	26.75	0.21
O-3	27.01	0.47
